# Supplementary material for: Field Trials of Live and Inactivated Camelpox Vaccines in Kazakhstan
Source: Vaccines (Basel). 2024 Jun 19;12(6):685. doi: 10.3390/vaccines12060685 (PMC11209348; doi:10.3390/vaccines12060685)
Supplement: Supplementary file 1 [file vaccines-12-00685-s001.zip › Suplementary Table S1.xlsx]

## Sheet: Лист1
Information about camelpox outbreak in Mangistau region in 2019-2020
Districts of Mangistau region	Age					Sex		Camel Population Density,	Period of the epidemic		The camel was suffering from camelpox							Vaccination
Districts	1-3 months old	3-6 months old	6-12 months old	1-3 years old	4 years and older	Female	Male		Epidemic start (month, year)	Epidemic end (month, year)	Number of camels affected by camel pox		Number of camels recovered from camel pox		The number of camels that died from camel pox		Number of camels aborted by camel pox	Number of inoculated doses	Number of inoculated camels	At what age was vaccinated?
											Young camel	Adult camel	Young camel	Adult camel	Young camel	Adult camel
Beineu	no data	681	264	5816	12239	12846	6154	0.476	04.2020.	05.2020.	no data	3	no data	3	no data	no data	no data	19000	19000	≤ 4 months
Qaraqiya	447	93	63	2933	7567	8926	2177	0.173	06.2019.	12.2019.	no data	500	no data	500	no data	no data	no data	10500	10500	≤ 1 years
Mangystau	no data	no data	no data	no data	21793	19567	2226	0.476	08.2019.	07.2020.	no data	1316	no data	1290	no data	26	no data	22260	22260	≤ 5 months
Munaily	no data	240	498	1665	3097	3747	1753	1.118	09.2019.	03.2020.	no data	no data	no data	no data	no data	no data	no data	5500	5500	≤ 4 months
Tupqaragan	no data	20	900	2500	3519	6721	218	0.797	11.2019.	03.2020.	80	437	80	437	no data	1	390	5100	5100	≤ 1 years
TOTAL	447	1034	1725	12914	48215	51807	12528				80	2256	80	2230		27	390	62360	62360
